# Supplementary material for: Clinical and Molecular Epidemiology of an Emerging Panton-Valentine Leukocidin-Positive ST5 Methicillin-Resistant Staphylococcus aureus Clone in Northern Australia
Source: mSphere. 2021 Feb 10;6(1):e00651-20. doi: 10.1128/mSphere.00651-20 (PMC8544886; doi:10.1128/mSphere.00651-20)
Supplement: DATA SET S1 [file msphere.00651-20-sd001.xlsx]

## Sheet: S1 Data
Isolate name	Specimen Source	Collection Date	Type	nuc PCR	mecA PCR	PVL PCR	CC*	STs*	Notes	Sequence Accession No.	CIP-Ciprofloxacin	CM-Clindamycin	DAP-Daptomycin	E-Erythromycin	FA-Fusidic Acid	FT-Nitrofurantoin	GM-Gentamicin	ICR-Inducible Clindamycin Resistance	LNZ-Linezolid	MUP-Mupirocin	OX1-Oxacillin	OXSF-Cefoxitin Screen	P-Benzylpenicillin	RA-Rifampicin	SXT-Trimethoprim/Sulfamethoxazole	TE-Tetracycline	TEC-Teicoplanin	VA-Vancomycin
TRIST_CASE_1001	Abscess swab	2015-03-11	MSSA	Pos	Neg	Pos		ST1633	ST confirmed by in silico MLST		<=0.5	<=0.25	0.25	<=0.25	<=0.5	<=16	<=0.5	NEG	2	<=2	0.5	NEG	>=0.5	<=0.5	>=320	<=1	<=0.5	1
TRIST_CASE_1002	Ulcer swab	2015-03-10	nmMRSA	Pos	Pos	Neg		ST239	ST confirmed by in silico MLST		>=8	>=8	1	>=8	<=0.5	32	<=0.5	NEG	2	<=2	>=4	POS	>=0.5	<=0.5	>=320	>=16	<=0.5	<=0.5
TRIST_CASE_1004	Wound swab	2015-03-08	MSSA	Pos	Pos	Neg	5	not inc. ST5			<=0.5	<=0.25	0.25	<=0.25	<=0.5	32	<=0.5	NEG	2	<=2	0.5	NEG	0.25	<=0.5	>=320	<=1	<=0.5	1
TRIST_CASE_1005	Wound swab	2015-03-11	nmMRSA	Pos	Pos	Pos	5	inc. ST5		SAMEA7515657	<=0.5	<=0.25	0.25	<=0.25	<=0.5	32	<=0.5	NEG	2	<=2	>=4	POS	>=0.5	<=0.5	>=320	<=1	<=0.5	1
TRIST_CASE_1006	Tissue L knee	2015-03-17	nmMRSA	Pos	Pos	Pos	5	inc. ST5		SAMEA7515658	<=0.5	<=0.25	0.5	<=0.25	<=0.5	<=16	<=0.5	NEG	2	<=2	>=4	POS	>=0.5	<=0.5	>=320	<=1	<=0.5	1
TRIST_CASE_1007	Ulcer swab	2015-03-20	MSSA	Pos	Neg	Neg	8	inc. ST239			>=8	>=8	1	>=8	<=0.5	<=16	<=0.5	NEG	2	<=2	0.5	NEG	>=0.5	<=0.5	160	>=16	<=0.5	<=0.5
TRIST_CASE_1008	WS L ear	2015-03-21	nmMRSA	Pos	Pos	Pos	5	inc. ST5		SAMEA7515659	<=0.5	<=0.25	0.5	<=0.25	<=0.5	<=16	<=0.5	NEG	2	<=2	>=4	POS	>=0.5	<=0.5	>=320	<=1	<=0.5	1
TRIST_CASE_1009	WS R leg	2015-03-21	MSSA	Pos	Neg	Pos	15	inc. ST15			<=0.5	<=0.25	0.25	<=0.25	<=0.5	<=16	<=0.5	NEG	2	<=2	<=0.25	NEG	0.06	<=0.5	>=320	>=16	<=0.5	1
TRIST_CASE_1010	WS L heel	2015-03-21	nmMRSA	Pos	Pos	Pos	5	inc. ST5		SAMEA7515660	<=0.5	<=0.25	0.5	<=0.25	<=0.5	<=16	<=0.5	NEG	2	<=2	>=4	POS	>=0.5	<=0.5	>=320	<=1	<=0.5	1
TRIST_CASE_1011	WS L calf	2015-03-26	nmMRSA	Pos	Pos	Pos	5	inc. ST5		SAMEA7515661	<=0.5	<=0.25	0.5	<=0.25	<=0.5	32	<=0.5	NEG	2	<=2	>=4	POS	>=0.5	<=0.5	>=320	<=1	<=0.5	1
TRIST_CASE_1012	WS	2015-04-04	nmMRSA	Pos	Pos	Neg	5	inc. ST5		SAMEA7515662	<=0.5	<=0.25	0.25	<=0.25	<=0.5	<=16	<=0.5	NEG	2	<=2	>=4	POS	>=0.5	<=0.5	>=320	<=1	<=0.5	1
TRIST_CASE_1013	Abscess swab	2015-04-07	nmMRSA	Pos	Pos	Pos	5	inc. ST5		SAMEA7515663
TRIST_CASE_1014	Abscess swab	2015-04-07	nmMRSA	Pos	Pos	Pos	5	inc. ST5		SAMEA7515664	<=0.5	<=0.25	0.5	<=0.25	<=0.5	<=16	<=0.5	NEG	2	<=2	>=4	POS	>=0.5	<=0.5	>=320	<=1	<=0.5	1
TRIST_CASE_1015	Pus swab	2015-04-18	nmMRSA	Pos	Pos	Pos	5	inc. ST5		SAMEA7515665	<=0.5	<=0.25	0.5	<=0.25	<=0.5	32	<=0.5	NEG	2	<=2	>=4	POS	>=0.5	<=0.5	>=320	<=1	<=0.5	1
TRIST_CASE_1016	Wound swab	2015-04-25	nmMRSA	Pos	Pos	Pos	22	inc. ST22			>=8	<=0.25	0.25	>=8	<=0.5	<=16	2	POS	2	<=2	>=4	POS	>=0.5	<=0.5	80	<=1	<=0.5	1
TRIST_CASE_1017	Vaginal swab	2015-04-26	nmMRSA	Pos	Pos	Pos	5	inc. ST5		SAMEA7515666	TRM	<=0.25	0.5	<=0.25	<=0.5	<=16	TRM	NEG	2	<=2	>=4	POS	TRM	<=0.5	>=320	<=1	<=0.5	1
TRIST_CASE_1018	L ear swab	2015-04-28	nmMRSA	Pos	Pos	Pos	5	inc. ST5		SAMEA7515667	<=0.5	<=0.25	0.5	<=0.25	<=0.5	32	<=0.5	NEG	2	<=2	>=4	POS	>=0.5	<=0.5	>=320	<=1	<=0.5	<=0.5
TRIST_CASE_1019	Abscess swab	2015-04-28	nmMRSA	Pos	Pos	Pos	5	inc. ST5		SAMEA7515668	<=0.5	<=0.25	0.5	<=0.25	<=0.5	32	<=0.5	NEG	2	<=2	>=4	POS	>=0.5	<=0.5	>=320	<=1	<=0.5	1
TRIST_CASE_1020	Abscess swab	2015-04-29	MSSA	Pos	Neg	Pos	30	inc. ST30			>=8	<=0.25	0.25	>=8	<=0.5	32	<=0.5	NEG	2	<=2	<=0.25	NEG	>=0.5	<=0.5	>=320	<=1	<=0.5	1
TRIST_CASE_1021	Wound swab	2015-05-09	nmMRSA	Pos	Pos	Pos	5	inc. ST5		SAMEA7515669	<=0.5	<=0.25	0.25	<=0.25	<=0.5	<=16	<=0.5	NEG	2	<=2	>=4	POS	>=0.5	<=0.5	>=320	<=1	<=0.5	<=0.5
TRIST_CASE_1022	Wound swab	2015-05-11	nmMRSA	Pos	Pos	Pos	5	inc. ST5		SAMEA7515670	<=0.5	<=0.25	0.5	<=0.25	<=0.5	<=16	<=0.5	NEG	2	<=2	>=4	POS	>=0.5	<=0.5	>=320	<=1	<=0.5	<=0.5
TRIST_CASE_1023	Wound swab	2015-05-12	nmMRSA	Pos	Pos	Pos	5	inc. ST5		SAMEA7515671	<=0.5	<=0.25	0.5	<=0.25	<=0.5	32	<=0.5	NEG	2	<=2	>=4	POS	>=0.5	<=0.5	>=320	<=1	<=0.5	1
TRIST_CASE_1024	Wound swab	2015-05-17	nmMRSA	Pos	Pos	Pos	5	inc. ST5		SAMEA7515672	<=0.5	<=0.25	1	<=0.25	<=0.5	<=16	<=0.5	NEG	2	<=2	>=4	POS	>=0.5	<=0.5	>=320	<=1	<=0.5	<=0.5
TRIST_CASE_1025	Sputum	2015-05-27	nmMRSA	Pos	Pos	Neg	8	inc. ST239			1	>=8	0.5	>=8	<=0.5	32	4	NEG	2	<=2	>=4	POS	>=0.5	<=0.5	160	>=16	<=0.5	<=0.5
TRIST_CASE_1026	Swab	2015-05-28	nmMRSA	Pos	Pos	Pos	5	inc. ST5		SAMEA7515673	<=0.5	<=0.25	0.5	>=8	<=0.5	<=16	<=0.5	POS	2	<=2	>=4	POS	>=0.5	<=0.5	80	<=1	<=0.5	1
TRIST_CASE_1027	Swab	2015-05-31	MSSA	Pos	Pos	Pos	30	inc. ST30			<=0.5	<=0.25	0.5	<=0.25	<=0.5	<=16	<=0.5	NEG	2	<=2	0.5	NEG	>=0.5	<=0.5	>=320	<=1	<=0.5	1
TRIST_CASE_1028	Swab	2015-05-31	nmMRSA	Pos	Neg	Pos		ST152	ST confirmed by in silico MLST		<=0.5	<=0.25	0.25	<=0.25	<=0.5	32	<=0.5	NEG	2	<=2	>=4	POS	>=0.5	<=0.5	>=320	<=1	<=0.5	1
TRIST_CASE_1029	Swab	2015-06-02	nmMRSA	Pos	Pos	Pos	5	inc. ST5		SAMEA7515674	<=0.5	<=0.25	0.5	<=0.25	<=0.5	<=16	<=0.5	NEG	2	<=2	>=4	POS	>=0.5	<=0.5	>=320	<=1	<=0.5	1
TRIST_CASE_1030	Swab	2015-06-05	MSSA	Pos	Neg	Pos		ST1633	ST confirmed by in silico MLST		<=0.5	<=0.25	0.5	<=0.25	<=0.5	<=16	<=0.5	NEG	2	<=2	0.5	NEG	>=0.5	<=0.5	>=320	<=1	<=0.5	<=0.5
TRIST_CASE_1031	Swab	2015-06-11	MSSA	Pos	Neg	Neg	8	inc. ST239			>=8	<=0.25	1	>=8	<=0.5	<=16	<=0.5	NEG	2	<=2	>=4	NEG	>=0.5	<=0.5	160	>=16	<=0.5	1
TRIST_CASE_1032	Swab	2015-06-12	nmMRSA	Pos	Pos	Pos	5	inc. ST5		SAMEA7515675	<=0.5	<=0.25	0.5	<=0.25	<=0.5	32	<=0.5	NEG	2	<=2	>=4	POS	>=0.5	<=0.5	>=320	<=1	<=0.5	<=0.5
TRIST_CASE_1033	Swab	2015-06-14	MSSA	Pos	Neg	Pos		ST1633	ST confirmed by in silico MLST		<=0.5	<=0.25	0.25	<=0.25	<=0.5	<=16	<=0.5	NEG	2	<=2	<=0.25	NEG	<=0.03	<=0.5	>=320	<=1	<=0.5	1
TRIST_CASE_1034	Swab	2015-06-18	nmMRSA	Pos	Pos	Pos	5	inc. ST5		SAMEA7515676	<=0.5	<=0.25	0.25	<=0.25	<=0.5	<=16	<=0.5	NEG	2	<=2	>=4	POS	>=0.5	<=0.5	>=320	<=1	<=0.5	<=0.5
TRIST_CASE_1035	Wound swab	2015-06-21	nmMRSA	Pos	Pos	Pos	5	inc. ST5		SAMEA7515677	<=0.5	<=0.25	0.5	<=0.25	<=0.5	<=16	<=0.5	NEG	2	<=2	>=4	POS	>=0.5	<=0.5	>=320	<=1	<=0.5	<=0.5
TRIST_CASE_1036	Abscess swab	2015-06-24	nmMRSA	Pos	Pos	Pos	5	inc. ST5		SAMEA7515678	<=0.5	<=0.25	0.25	<=0.25	<=0.5	<=16	<=0.5	NEG	2	<=2	>=4	POS	>=0.5	<=0.5	>=320	<=1	<=0.5	<=0.5
TRIST_CASE_1037	WS L thigh	2015-06-26	nmMRSA	Pos	Pos	Pos	5	inc. ST5		SAMEA7515679	<=0.5	<=0.25	0.5	<=0.25	<=0.5	<=16	<=0.5	NEG	2	<=2	>=4	POS	>=0.5	<=0.5	>=320	<=1	<=0.5	<=0.5
TRIST_CASE_1038	Abscess swab	2015-07-09	MSSA	Pos	Neg	Pos		ST1633	ST confirmed by in silico MLST		<=0.5	<=0.25	0.5	<=0.25	<=0.5	<=16	<=0.5	NEG	2	<=2	<=0.25	NEG	>=0.5	<=0.5	>=320	<=1	<=0.5	1
TRIST_CASE_1039	Abscess	2015-07-15	MSSA	Pos	Neg	Pos		ST152	ST confirmed by in silico MLST		<=0.5	<=0.25	0.25	<=0.25	<=0.5	<=16	<=0.5	NEG	2	<=2	<=0.25	NEG	>=0.5	<=0.5	>=320	<=1	<=0.5	<=0.5
TRIST_CASE_1040	Wound	2015-07-21	nmMRSA	Pos	Pos	Pos	5	inc. ST5		SAMEA7515680	<=0.5	<=0.25	0.5	<=0.25	<=0.5	<=16	<=0.5	NEG	2	<=2	>=4	POS	>=0.5	<=0.5	>=320	<=1	<=0.5	1
TRIST_CASE_1041	Abscess	2015-07-22	MSSA	Pos	Neg	Neg	1	not inc. ST1			<=0.5	<=0.25	0.25	<=0.25	<=0.5	<=16	<=0.5	NEG	2	<=2	0.5	NEG	>=0.5	<=0.5	>=320	<=1	<=0.5	<=0.5
TRIST_CASE_1042	Abscess	2015-07-25	nmMRSA	Pos	Pos	Pos	5	inc. ST5		SAMEA7515681	<=0.5	<=0.25	0.5	<=0.25	<=0.5	<=16	<=0.5	NEG	2	<=2	>=4	POS	>=0.5	<=0.5	>=320	<=1	<=0.5	1
TRIST_CASE_1043	Abscess	2015-07-27	nmMRSA	Pos	Pos	Pos	5	inc. ST5		SAMEA7515682	<=0.5	<=0.25	0.25	<=0.25	<=0.5	<=16	<=0.5	NEG	2	<=2	>=4	POS	>=0.5	<=0.5	>=320	<=1	<=0.5	1
TRIST_CASE_1044	Tissue	2015-07-28	nmMRSA	Pos	Pos	Pos	5	inc. ST5		SAMEA7515683	<=0.5	<=0.25	0.5	<=0.25	<=0.5	<=16	<=0.5	NEG	2	<=2	>=4	POS	>=0.5	<=0.5	>=320	<=1	<=0.5	<=0.5
TRIST_CASE_1045	Wound	2015-07-30	nmMRSA	Pos	Pos	Pos	5	inc. ST5		SAMEA7515684	<=0.5	<=0.25	0.25	<=0.25	<=0.5	<=16	<=0.5	NEG	2	<=2	>=4	POS	>=0.5	<=0.5	>=320	<=1	<=0.5	<=0.5
TRIST_CASE_1046	Wound	2015-08-01	nmMRSA	Pos	Pos	Pos	5	inc. ST5		SAMEA7515685	<=0.5	<=0.25	0.5	<=0.25	<=0.5	<=16	<=0.5	NEG	2	<=2	>=4	POS	>=0.5	<=0.5	>=320	<=1	<=0.5	1
TRIST_CASE_1047	Abscess	2015-08-07	nmMRSA	Pos	Pos	Pos	5	inc. ST5		SAMEA7515686	<=0.5	<=0.25	0.5	<=0.25	<=0.5	<=16	<=0.5	NEG	2	<=2	>=4	POS	>=0.5	<=0.5	>=320	<=1	<=0.5	<=0.5
TRIST_CASE_1048	Wound swab	2015-08-07	nmMRSA	Pos	Pos	Pos	5	inc. ST5		SAMEA7515687	<=0.5	<=0.25	0.5	<=0.25	<=0.5	32	<=0.5	NEG	2	<=2	>=4	POS	>=0.5	<=0.5	>=320	<=1	<=0.5	1
TRIST_CASE_1049	Wound swab	2015-08-10	nmMRSA	Pos	Pos	Pos	5	inc. ST5		SAMEA7515688	<=0.5	<=0.25	0.25	<=0.25	<=0.5	32	<=0.5	NEG	2	<=2	>=4	POS	>=0.5	<=0.5	>=320	<=1	<=0.5	<=0.5
TRIST_CASE_1050	Abscess	2015-08-11	nmMRSA	Pos	Pos	Pos	5	inc. ST5		SAMEA7515689	<=0.5	<=0.25	0.5	0.5	<=0.5	32	<=0.5	NEG	2	<=2	>=4	POS	>=0.5	<=0.5	>=320	<=1	<=0.5	1
TRIST_CASE_1051	Wound swab	2015-08-17	MSSA	Pos	Neg	Pos		ST1633	ST confirmed by in silico MLST		<=0.5	<=0.25	0.5	<=0.25	<=0.5	<=16	<=0.5	NEG	2	<=2	<=0.25	NEG	>=0.5	<=0.5	>=320	<=1	<=0.5	<=0.5
TRIST_CASE_1052	Wound swab	2015-08-17	nmMRSA	Pos	Pos	Pos	5	inc. ST5		SAMEA7515690	<=0.5	<=0.25	0.5	<=0.25	<=0.5	32	<=0.5	NEG	2	<=2	>=4	POS	>=0.5	<=0.5	>=320	<=1	<=0.5	<=0.5
TRIST_CONTROL_2001	Wound swab	2015-03-11	MSSA	Pos	Neg	Neg	15	inc. ST15			<=0.5	<=0.25	0.25	<=0.25	<=0.5	<=16	<=0.5	NEG	2	<=2	0.5	NEG	>=0.5	<=0.5	<=10	<=1	<=0.5	1
TRIST_CONTROL_2002	Pus swab	2015-03-10	nmMRSA	Pos	Pos	Pos	93	ST93			<=0.5	<=0.25	0.25	<=0.25	<=0.5	<=16	<=0.5	NEG	2	<=2	>=4	POS	>=0.5	<=0.5	<=10	<=1	<=0.5	1
TRIST_CONTROL_2003	Tissue	2015-03-07	nmMRSA	Pos	Pos	Pos	93	ST93			<=0.5	<=0.25	0.25	<=0.25	<=0.5	<=16	<=0.5	NEG	2	<=2	>=4	POS	>=0.5	<=0.5	<=10	<=1	<=0.5	1
TRIST_CONTROL_2004	Wound swab	2015-03-09	MSSA	Pos	Neg	Neg	15	inc. ST15			<=0.5	<=0.25	<=0.12	<=0.25	<=0.5	<=16	<=0.5	NEG	2	<=2	<=0.25	NEG	>=0.5	<=0.5	<=10	<=1	<=0.5	1
TRIST_CONTROL_2005	Wound swab	2015-03-11	nmMRSA	Pos	Pos	Neg	1	inc. ST1			<=0.5	<=0.25	0.5	>=8	16	32	<=0.5	POS	2	<=2	>=4	POS	>=0.5	<=0.5	<=10	<=1	<=0.5	1
TRIST_CONTROL_2006	Abscess swab	2015-03-18	nmMRSA	Pos	Pos	Pos	93	ST93			<=0.5	<=0.25	0.25	<=0.25	<=0.5	<=16	<=0.5	NEG	2	<=2	>=4	POS	>=0.5	<=0.5	<=10	2	<=0.5	1
TRIST_CONTROL_2007		2015-03-20	MSSA	Pos	Neg	Pos		ST1	ST confirmed by in silico MLST		<=0.5	<=0.25	0.25	<=0.25	>=32	<=16	<=0.5	NEG	2	>=8	<=0.25	NEG	>=0.5	<=0.5	<=10	<=1	<=0.5	1
TRIST_CONTROL_2008	WS R hip	2015-03-22	nmMRSA	Pos	Pos	Neg		ST6	ST confirmed by in silico MLST		<=0.5	<=0.25	0.25	<=0.25	<=0.5	32	<=0.5	NEG	2	<=2	>=4	POS	>=0.5	<=0.5	<=10	<=1	<=0.5	1
TRIST_CONTROL_2009	WS R foot	2015-03-21	MSSA	Pos	Neg	Pos	121	inc. ST121			<=0.5	<=0.25	0.5	<=0.25	<=0.5	<=16	<=0.5	NEG	2	<=2	<=0.25	NEG	>=0.5	<=0.5	<=10	<=1	<=0.5	1
TRIST_CONTROL_2010	WS L buttock	2015-03-23	nmMRSA	Pos	Pos	Pos	93	ST93			<=0.5	<=0.25	0.25	>=8	<=0.5	<=16	<=0.5	POS	2	<=2	>=4	POS	>=0.5	<=0.5	<=10	<=1	<=0.5	1
TRIST_CONTROL_2011	WS R should	2015-03-27	nmMRSA	Pos	Pos	Pos	93	ST93			<=0.5	<=0.25	0.25	<=0.25	<=0.5	<=16	<=0.5	NEG	2	<=2	>=4	POS	>=0.5	<=0.5	<=10	<=1	<=0.5	1
TRIST_CONTROL_2012	MRSA screen throat	2015-04-04	nmMRSA	Pos	Pos	Neg	22	inc. ST22			>=8	<=0.25	<=0.12	<=0.25	<=0.5	<=16	<=0.5	NEG	2	<=2	>=4	POS	>=0.5	<=0.5	<=10	<=1	<=0.5	<=0.5
TRIST_CONTROL_2013	Tissue	2015-04-08	nmMRSA	Pos	Pos	Pos	93	ST93			<=0.5	<=0.25	0.25	<=0.25	<=0.5	<=16	<=0.5	NEG	2	<=2	>=4	POS	>=0.5	<=0.5	<=10	<=1	<=0.5	1
TRIST_CONTROL_2014	Tissue	2015-04-08	nmMRSA	Pos	Pos	Pos	93	ST93			<=0.5	<=0.25	0.25	<=0.25	<=0.5	<=16	<=0.5	NEG	2	<=2	>=4	POS	>=0.5	<=0.5	<=10	<=1	<=0.5	1
TRIST_CONTROL_2015	WS	2015-04-18	nmMRSA	Pos	Pos	Pos	93	ST93			<=0.5	<=0.25	0.25	<=0.25	<=0.5	<=16	<=0.5	NEG	2	<=2	>=4	POS	>=0.5	<=0.5	<=10	<=1	<=0.5	<=0.5
TRIST_CONTROL_2016	wound swab	2015-04-26	nmMRSA	Pos	Pos	Pos	93	ST93			<=0.5	<=0.25	0.25	<=0.25	<=0.5	<=16	<=0.5	NEG	2	<=2	>=4	POS	>=0.5	<=0.5	<=10	<=1	<=0.5	<=0.5
TRIST_CONTROL_2017	Pus swab	2015-04-26	nmMRSA	Pos	Pos	Pos	93	ST93			<=0.5	<=0.25	0.25	<=0.25	<=0.5	<=16	<=0.5	NEG	2	<=2	>=4	POS	>=0.5	<=0.5	<=10	<=1	<=0.5	<=0.5
TRIST_CONTROL_2018	Abscess swab	2015-04-28	nmMRSA	Pos	Pos	Pos	93	ST93			<=0.5	<=0.25	0.25	<=0.25	<=0.5	<=16	<=0.5	NEG	2	<=2	>=4	POS	>=0.5	<=0.5	<=10	<=1	<=0.5	1
TRIST_CONTROL_2019	Wound swab	2015-04-29	nmMRSA	Pos	Pos	Pos	93	ST93			<=0.5	<=0.25	0.25	<=0.25	<=0.5	<=16	<=0.5	NEG	2	<=2	>=4	POS	>=0.5	<=0.5	<=10	<=1	<=0.5	1
TRIST_CONTROL_2020	Pus swab	2015-04-30	MSSA	Pos	Neg	Pos	121	inc. 121			<=0.5	<=0.25	0.25	>=8	<=0.5	<=16	<=0.5	POS	1	<=2	<=0.25	NEG	>=0.5	<=0.5	<=10	<=1	<=0.5	<=0.5
TRIST_CONTROL_2021	Abscess swab	2015-05-10	nmMRSA	Pos	Pos	Pos	93	ST93			<=0.5	<=0.25	0.25	<=0.25	<=0.5	<=16	<=0.5	NEG	2	<=2	>=4	POS	>=0.5	<=0.5	<=10	<=1	<=0.5	1
TRIST_CONTROL_2022	Wound swab	2015-05-12	nmMRSA	Pos	Pos	Pos	93	ST93			<=0.5	<=0.25	0.25	>=8	<=0.5	<=16	<=0.5	POS	2	<=2	>=4	POS	>=0.5	<=0.5	<=10	<=1	<=0.5	1
TRIST_CONTROL_2023	Wound swab	2015-05-12	nmMRSA	Pos	Pos	Pos	30	inc. ST30			<=0.5	<=0.25	0.5	<=0.25	<=0.5	32	<=0.5	NEG	2	<=2	>=4	POS	>=0.5	<=0.5	<=10	<=1	<=0.5	1
TRIST_CONTROL_2024	Pus swab	2015-05-18	nmMRSA	Pos	Pos	Neg	1	inc. ST1			<=0.5	<=0.25	1	>=8	<=0.5	<=16	<=0.5	POS	2	<=2	>=4	POS	>=0.5	<=0.5	<=10	<=1	<=0.5	1
TRIST_CONTROL_2025	Swab	2015-05-28	nmMRSA	Pos	Pos	Pos	93	ST93			<=0.5	<=0.25	0.25	<=0.25	<=0.5	<=16	<=0.5	NEG	2	<=2	>=4	POS	>=0.5	<=0.5	<=10	<=1	<=0.5	1
TRIST_CONTROL_2026	Swab	2015-05-29	nmMRSA	Pos	Pos	Neg	1	inc. ST1			<=0.5	>=8	0.25	>=8	<=0.5	32	<=0.5	NEG	2	<=2	>=4	POS	>=0.5	<=0.5	<=10	<=1	<=0.5	1
TRIST_CONTROL_2027	Swab	2015-05-31	MSSA	Pos	Neg	Neg	5	not inc. ST5			<=0.5	<=0.25	0.5	<=0.25	<=0.5	<=16	<=0.5	NEG	2	<=2	0.5	NEG	>=0.5	<=0.5	<=10	<=1	<=0.5	1
TRIST_CONTROL_2028	Tissue	2015-05-31	nmMRSA	Pos	Pos	Pos	93	ST93			<=0.5	<=0.25	0.25	<=0.25	<=0.5	<=16	<=0.5	NEG	2	<=2	>=4	POS	>=0.5	<=0.5	<=10	<=1	<=0.5	1
TRIST_CONTROL_2029	Swab	2015-06-02	nmMRSA	Pos	Pos	Neg	5	not inc. ST5			<=0.5	<=0.25	0.25	<=0.25	<=0.5	<=16	<=0.5	NEG	2	<=2	>=4	POS	>=0.5	<=0.5	<=10	<=1	<=0.5	1
TRIST_CONTROL_2030	Swab	2015-06-06	MSSA	Pos	Neg	Neg	15	inc. ST15			<=0.5	<=0.25	0.25	<=0.25	<=0.5	<=16	<=0.5	NEG	2	<=2	<=0.25	NEG	0.25	<=0.5	<=10	<=1	<=0.5	<=0.5
TRIST_CONTROL_2031	Swab	2015-06-12	MSSA	Pos	Neg	Neg	88	inc. ST88			<=0.5	<=0.25	0.5	>=8	<=0.5	<=16	<=0.5	POS	2	<=2	1	NEG	>=0.5	<=0.5	<=10	<=1	<=0.5	1
TRIST_CONTROL_2032	Swab	2015-06-11	nmMRSA	Pos	Pos	Pos	93	ST93			<=0.5	<=0.25	0.25	<=0.25	<=0.5	<=16	<=0.5	NEG	2	<=2	>=4	POS	>=0.5	<=0.5	<=10	<=1	<=0.5	<=0.5
TRIST_CONTROL_2033	Swab	2015-06-14	MSSA	Pos	Neg	Neg	1	not inc. ST1			<=0.5	<=0.25	0.5	<=0.25	<=0.5	<=16	<=0.5	NEG	2	<=2	0.5	NEG	>=0.5	<=0.5	<=10	<=1	<=0.5	<=0.5
TRIST_CONTROL_2034	Swab	2015-06-18	nmMRSA	Pos	Pos	Pos	93	ST93			<=0.5	<=0.25	0.25	<=0.25	<=0.5	<=16	<=0.5	NEG	2	<=2	>=4	POS	>=0.5	<=0.5	<=10	<=1	<=0.5	1
TRIST_CONTROL_2035	Abscess swab	2015-06-22	nmMRSA	Pos	Pos	Pos	93	ST93			<=0.5	<=0.25	0.25	>=8	<=0.5	<=16	<=0.5	POS	2	<=2	>=4	POS	>=0.5	<=0.5	<=10	<=1	<=0.5	<=0.5
TRIST_CONTROL_2036	Sputum	2015-06-25	nmMRSA	Pos	Pos	Pos	93	ST93			<=0.5	<=0.25	0.25	<=0.25	<=0.5	<=16	<=0.5	NEG	2	<=2	>=4	POS	>=0.5	<=0.5	<=10	<=1	<=0.5	1
TRIST_CONTROL_2037	WS buttock abscess	2015-06-27	nmMRSA	Pos	Pos	Pos	30	inc. ST30			<=0.5	<=0.25	0.25	<=0.25	<=0.5	32	<=0.5	NEG	2	<=2	>=4	POS	>=0.5	<=0.5	<=10	<=1	<=0.5	1
TRIST_CONTROL_2038	Wound swab	2015-07-08	MSSA	Pos	Neg	Pos		ST2290	ST confirmed by in silico MLST		<=0.5	<=0.25	0.25	<=0.25	<=0.5	<=16	<=0.5	NEG	2	<=2	0.5	NEG	>=0.5	<=0.5	<=10	<=1	<=0.5	<=0.5
TRIST_CONTROL_2039	Tissue	2015-07-16	MSSA	Pos	Neg	Neg	88	inc. ST88			<=0.5	<=0.25	0.25	>=8	<=0.5	<=16	<=0.5	POS	2	<=2	<=0.25	NEG	<=0.03	<=0.5	<=10	<=1	<=0.5	<=0.5
TRIST_CONTROL_2040	Wound	2015-07-21	nmMRSA	Pos	Pos	Neg	1	inc. ST1			<=0.5	>=8	0.5	>=8	<=0.5	<=16	<=0.5	NEG	2	<=2	>=4	POS	>=0.5	<=0.5	<=10	<=1	<=0.5	1
TRIST_CONTROL_2041	WS	2015-07-22	MSSA	Pos	Neg	Neg	88	inc. ST88			<=0.5	<=0.25	0.5	0.5	<=0.5	<=16	<=0.5	NEG	2	<=2	2	NEG	>=0.5	<=0.5	<=10	<=1	<=0.5	1
TRIST_CONTROL_2042	Wound	2015-07-27	nmMRSA	Pos	Pos	Pos	93	ST93			<=0.5	<=0.25	0.25	>=8	<=0.5	<=16	<=0.5	POS	2	<=2	>=4	POS	>=0.5	<=0.5	<=10	<=1	<=0.5	<=0.5
TRIST_CONTROL_2043	Wound	2015-07-27	nmMRSA	Pos	Pos	Neg		ST59	ST confirmed by in silico MLST		<=0.5	<=0.25	0.25	>=8	<=0.5	<=16	<=0.5	NEG	2	<=2	>=4	POS	>=0.5	<=0.5	<=10	<=1	<=0.5	1
TRIST_CONTROL_2045	Wound	2015-07-31	nmMRSA	Pos	Pos	Pos	93	ST93			<=0.5	<=0.25	0.25	<=0.25	<=0.5	<=16	<=0.5	NEG	2	<=2	>=4	POS	>=0.5	<=0.5	<=10	<=1	<=0.5	1
TRIST_CONTROL_2046	Abscess	2015-08-02	nmMRSA	Pos	Pos	Pos	93	ST93			<=0.5	<=0.25	0.25	<=0.25	<=0.5	<=16	<=0.5	NEG	2	<=2	>=4	POS	>=0.5	<=0.5	<=10	<=1	<=0.5	1
TRIST_CONTROL_2047	Wound swab	2015-08-08	nmMRSA	Pos	Pos	Pos	93	ST93			<=0.5	<=0.25	0.25	<=0.25	<=0.5	<=16	<=0.5	NEG	2	<=2	>=4	POS	>=0.5	<=0.5	<=10	<=1	<=0.5	<=0.5
TRIST_CONTROL_2048	Wound swab	2015-08-09	nmMRSA	Pos	Pos	Neg	88	inc. ST88			<=0.5	<=0.25	0.5	<=0.25	<=0.5	<=16	<=0.5	NEG	2	<=2	>=4	POS	>=0.5	<=0.5	<=10	<=1	<=0.5	<=0.5
TRIST_CONTROL_2049	Wound swab	2015-08-10	nmMRSA	Pos	Pos	Neg	1	inc. ST1			<=0.5	<=0.25	0.5	>=8	>=32	<=16	<=0.5	POS	2	<=2	>=4	POS	>=0.5	<=0.5	<=10	<=1	<=0.5	1
TRIST_CONTROL_2050	Wound swab	2015-08-11	nmMRSA	Pos	Pos	Pos	93	ST93			<=0.5	<=0.25	0.25	<=0.25	<=0.5	<=16	<=0.5	NEG	2	<=2	>=4	POS	>=0.5	<=0.5	<=10	<=1	<=0.5	1
TRIST_CONTROL_2051	ulcer swab	2015-08-18	MSSA	Pos	Neg	Neg	5	not inc. ST5			<=0.5	<=0.25	0.25	>=8	<=0.5	32	<=0.5	POS	2	<=2	<=0.25	NEG	>=0.5	<=0.5	<=10	<=1	<=0.5	<=0.5
TRIST_CONTROL_2052	Wound swab	2015-08-17	nmMRSA	Pos	Pos	Pos	93	ST93			<=0.5	<=0.25	0.25	>=8	<=0.5	<=16	<=0.5	POS	2	<=2	>=4	POS	>=0.5	<=0.5	<=10	<=1	<=0.5	<=0.5
