# Supplementary material for: Clinical and Molecular Epidemiology of an Emerging Panton-Valentine Leukocidin-Positive ST5 Methicillin-Resistant Staphylococcus aureus Clone in Northern Australia
Source: mSphere. 2021 Feb 10;6(1):e00651-20. doi: 10.1128/mSphere.00651-20 (PMC8544886; doi:10.1128/mSphere.00651-20)
Supplement: TEXT S1 [file msphere.00651-20-s0001.txt]

(Mu50_R:0.0,(Mu50:0.0,(Mu3:9.0,(N315:37.0,((ECT_R_2:229.0,(SA089:67.0,(SST2096_S1A_SA1:59.0,(SA105:0.0,SA107:2.0):113.0):2.0):110.0):3.0,(ED98:373.0,(TRIST_D2698214:18.0,(((SST1502_S1A_SA1:0.0,SST1502_S2A_SA1:0.0,SST1502_S3A_SA1:0.0,TRIST_D2652040:17.0):3.0,(STR1023_131113:7.0,TRIST_D2619237:5.0,TRIST_D2673938:13.0,TRIST_D2700142:11.0):11.0,(TRIST_D2641753:16.0,((SST2254_S1B_SA1:1.0,(SST2272_S2B_SA1:0.0,SST2272_S3B_SA1:0.0):1.0):1.0,(TRIST_D2615451:11.0,(TRIST_D2630073:2.0,TRIST_D2630150:1.0):2.0):2.0):3.0):2.0):0.0,(TRIST_D2649045:19.0,((TRIST_D2640674:13.0,(TRIST_D2667198:8.0,TRIST_D2701877:4.0):20.0):2.0,(SST1505_NS2_SA1:0.0,(TRIST_D2692110:5.0,TRIST_D2703830:7.0,TRIST_D2707725:8.0):4.0):1.0):1.0,(TRIST_D2701747:25.0,(TRIST_D2621137:7.0,TRIST_D2695973:6.0):5.0,(TRIST_D2703072:19.0,(TRIST_D2628819:9.0,TRIST_D2694858:12.0):3.0):5.0,(SST2352_NS2_SA1:4.0,SST2352_NS2_SA2:1.0,SST2352_NS2_SA3:1.0,SST2352_S1B_SA1:2.0,SST2352_S1B_SA2:0.0,SST2352_S2A_SA1:0.0,TRIST_D2621215:8.0,(TRIST_D2660837:9.0,(TRIST_D2672797:7.0,(TRIST_D2624150:1.0,TRIST_D2636464:0.0):8.0):1.0):5.0):1.0,((TRIST_D2647921:9.0,TRIST_D2694198:13.0):3.0,(SST2287_S1A_SA1:1.0,SST2287_S1B_SA1:0.0,SST2287_S2A_SA1:0.0,SST2287_S2B_SA1:0.0):2.0,(TRIST_D2641990:9.0,TRIST_D2648899:14.0,TRIST_D2658505:24.0,(SST2281_S1B_SA1:0.0,SST2281_S2B_SA1:0.0):3.0,(TRIST_D2671101:13.0,TRIST_D2677297:12.0):3.0):2.0):2.0):1.0):2.0):13.0):360.0):77.0):102.0):198.0):17.0):0.0);
